# Supplementary material for: Systematic reanalysis of genomic data by diagnostic laboratories: a scoping review of ethical, economic, legal and (psycho)social implications
Source: Eur J Hum Genet. 2024 Mar 14;32(5):489–97. doi: 10.1038/s41431-023-01529-z (PMC11061183; doi:10.1038/s41431-023-01529-z)
Supplement: Supplementary file 1 — Supplementary table 1 [file 41431_2023_1529_MOESM1_ESM.xlsx]

## Sheet: Sheet1
Supplementary table 1. Overview of included literature. ELSI and practical aspects found in each article are indicated by ‘+’.
Ref	Year	First Author	Country	Type	Aspects
					Practical			Ethical/legal		(Psycho)social		(Psycho)social/Economic	Economic
					Approach	Diagnostic yield	Intervals	Duty & Responsibility	Consent	Professional’s perceptions	Communication	Time investment	Costs & Cost-effectiveness
[28]	2016	Bick	USA	Reanalysis	+	+
[57]	2016	Matthijs	The Netherlands	Guidelines for NGS				+
[73]	2017	Eldomery	USA	Comparative analysis	+
[8]	2017	Need	UK	Reanalysis		+	+
[11]	2017	O’Daniel	USA	Qualitative study (survey +interviews)				+
[70]	2017	Smith	USA	Method paper								+
[22]	2017	Vears	Belgium	Qualitative study (interviews)				+
[4]	2017	Wenger	USA	Reanalysis		+	+
[74]	2018	Alfares	Saudi Arabia	Comparative analysis	+
[31]	2018	Costain	Canada	Reanalysis	+	+	+
[32]	2018	Ewans	Australia	Reanalysis	+	+	+
[6]	2018	Hiatt	USA	Reanalysis (of variant interpretation)								+
[16]	2018	Levenson	USA	“Research update”								+
[27]	2018	Nambot	France	Reanalysis		+	+					+
[52]	2018	Sarmady	USA	Position paper							+	+	+
[23]	2018	Vears	Belgium	Position paper				+	+
[53]	2018	Wright	UK	Reanalysis		+
[7]	2019	Al-Murshedi	Oman	Reanalysis							+
[17]	2019	Baker	USA	Reanalysis		+	+				+
[24]	2019	Basel-Salmon	Israel	Reanalysis		+						+	+
[33]	2019	Bick	USA	Review (genetic testing)							+
[20]	2019	Bruel	France	Reanalysis	+	+
[12]	2019	Deignan	USA	ACMG Statement					+
[34]	2019	Dines	USA/Germany	Reanalysis		+
[14]	2019	El Mecky	The Netherlands	Qualitative study (focus group discussions)					+	+			+
[35]	2019	Epilepsy Genetics Initiative	USA	Reanalysis		+					+
[25]	2019	Jalkh	Lebanon	Reanalysis		+
[36]	2019	Lecoquierre	France	Reanalysis		+	+
[37]	2019	Li	China	Reanalysis		+	+
[68]	2019	Liu	USA	Reanalysis		+	+
[26]	2019	Machini	USA	Reanalysis		+	+					+
[18]	2019	Neu	USA	Review (current genetic testing options)									+
[38]	2019	Salfati	USA	Reanalysis		+	+				+
[39]	2019	Schmitz-Abe	USA	Reanalysis		+	+
[75]	2019	Schofield	Australia	Cost-effectiveness analysis									+
[54]	2019	Stark	Australia	Cost-effectiveness analysis									+
[29]	2019	Zastrow	USA	Method paper							+	+
[13]	2019	Appelbaum	USA	Ethical analysis on reinterpretation				+	+		+
[40]	2020	James	USA	Reanalysis		+	+					+
[21]	2020	Rochtus	USA	Reanalysis		+
[30]	2020	Won	South Korea	Reanalysis		+
[58]	2020	Vears	Australia	Qualitative study (interviews)				+	+	+
[64]	2020	Segal	USA	Reanalysis						+
[41]	2020	Fung	China	Reanalysis		+			+				+
[42]	2020	Tan	Australia	Reanalysis + literature review	+	+	+
[43]	2020	Salinas	Argentina	Reanalysis		+
[76]	2021	Palmer	Australia	Reanalysis	+
[44]	2021	Brunet	Germany	Reanalysis		+
[56]	2021	Hiraide	Japan	Reanalysis	+
[65]	2021	Matalonga	Spain	Method paper								+	+
[61]	2021	Ji	USA	Review (practices)				+				+
[45]	2021	Perea-Romero	Spain	Reanalysis		+
[46]	2021	Salinas	Argentina	Reanalysis		+
[47]	2021	Wallander	Sweden	Reanalysis		+
[48]	2022	Chen	USA	Reanalysis		+						+
[69]	2022	O’Brien	USA	Method paper								+
[49]	2022	Murrell	USA	Reanalysis	+	+						+
[62]	2022	Robertson	Australia	Review (challenges reanalysis)					+		+	+
[63]	2022	Leung	USA	Review (strategies for reanalysis)					+		+	+
[66]	2022	Kadlubowska	USA	Review (methods for unsolved cases)								+
[67]	2022	Seo	South Korea	Reanalysis								+
[50]	2022	Dai	Australia	Review (recommendations for reanalysis)	+	+	+
[77]	2022	Elliott	Canada	Reanalysis							+
[19]	2022	Schobers	The Netherlands	Reanalysis			+		+
[55]	2022	Ewans	Australia	Cost-effectiveness analysis									+
[51]	2022	Bullich	Spain	Reanalysis		+
[59]	2022	Mensah	UK	Method paper	+			+			+
Supplemental references
73	Eldomery MK, Coban-Akdemir Z, Harel T, Rosenfeld JA, Gambin T, Stray-Pedersen A, et al. Lessons learned from additional research analyses of unsolved clinical exome cases. Genome Med. 2017;9:26. https://doi.org/10.1186/s13073-017-0412-6
74	Alfares A, Aloraini T, Subaie LA, Alissa A, Al Qudsi A, Alahmad A, et al. Whole-genome sequencing offers additional but limited clinical utility compared with reanalysis of whole-exome sequencing. Genet Med. 2018;20:1328–33. https://doi.org/10.1038/gim.2018.41
75	Schofield D, Rynehart L, Shresthra R, White SM, Stark Z. Long-term economic impacts of exome sequencing for suspected monogenic disorders: diagnosis, management, and reproductive outcomes. Genet Med. 2019;21:2586–93. https://doi.org/10.1038/s41436-019-0534-x
76	Palmer EE, Sachdev R, Macintosh R, Souto Melo U, Mundlos S, Righetti S, et al. Diagnostic yield of whole genome sequencing after nondiagnostic exome sequencing or gene panel in developmental and epileptic encephalopathies. Neurology. 2021;96:e1770–e82. https://doi.org/10.1212/wnl.0000000000011655
77	Elliott AM, Adam S, du Souich C, Lehman A, Nelson TN, van Karnebeek C, et al. Genome-wide sequencing and the clinical diagnosis of genetic disease: the CAUSES study. HGG Adv. 2022;3:100108. https://doi.org/10.1016/j.xhgg.2022.100108
